# Supplementary material for: Investigation of DNA Hybridization on Nano-Structured Plasmonic Surfaces for Identifying Nasopharyngeal Viruses
Source: Bioengineering (Basel). 2023 Oct 13;10(10):1189. doi: 10.3390/bioengineering10101189 (PMC10604513; doi:10.3390/bioengineering10101189)
Supplement: Supplementary file 1 [file bioengineering-10-01189-s001.zip]

Archive with 1 entries (1 files):
- bioengineering-2624357-SI.pdf
